# Supplementary material for: Mitigation of Acetamiprid Residue Disruption on Pea Seed Germination by Selenium Nanoparticles and Lentinans
Source: Plants (Basel). 2023 Jul 27;12(15):2781. doi: 10.3390/plants12152781 (PMC10420818; doi:10.3390/plants12152781)
Supplement: Supplementary file 1 [file plants-12-02781-s001.zip]

Archive with 1 entries (1 files):
- plants-2507052-supplementary.pdf
